# Supplementary material for: Optimizing Inorganic Cs4CuSb2Cl12/Cs2TiI6 Dual-Absorber Solar Cells: SCAPS-1D Simulations and Machine Learning
Source: Nanomaterials (Basel). 2025 Aug 14;15(16):1245. doi: 10.3390/nano15161245 (PMC12388759; doi:10.3390/nano15161245)
Supplement: Supplementary file 1 [file nanomaterials-15-01245-s001.zip]

Archive with 1 entries (1 files):
- nanomaterials-3750533-supplementary.pdf
